# Supplementary material for: Processes for the 3D Printing of Hydrodynamic Flow-Focusing Devices
Source: Micromachines (Basel). 2023 Jul 7;14(7):1388. doi: 10.3390/mi14071388 (PMC10383660; doi:10.3390/mi14071388)
Supplement: Supplementary file 1 [file micromachines-14-01388-s001.zip]

Archive with 1 entries (1 files):
- micromachines-2482772-supplementary.pdf
